# Supplementary material for: Design and Synthesis of an Azo Reductase Responsive Flavonol–Indomethacin Hybrid Used for the Diagnosis and Treatment of Colitis
Source: Molecules. 2024 Sep 6;29(17):4244. doi: 10.3390/molecules29174244 (PMC11397019; doi:10.3390/molecules29174244)
Supplement: Supplementary file 1 [file molecules-29-04244-s001.zip]

Archive with 1 entries (1 files):
- molecules-3074483-supplementary.pdf
